# Supplementary material for: The Interpretation of Scholars' Interpretations of Confidence Intervals: Criticism, Replication, and Extension of Hoekstra et al. (2014)
Source: Front Psychol. 2016 Jul 8;7:1042. doi: 10.3389/fpsyg.2016.01042 (PMC4937803; doi:10.3389/fpsyg.2016.01042)
Supplement: Supplementary file 1 [file DataSheet1.XLSX]

## Sheet: first-year students
0	1	0	0	1	0	0	0		Columns A-H: items 1-8
0	1	1	1	1	0	1	0		Codes: 0 -> not endorsed; 1 -> endorsed
1	1	0	0	0	0	0	1
1	0	0	1	1	0	0	1
1	0	0	1	1	1	1	0
0	0	1	1	1	0	1	0
1	1	1	1	1	0	1	1
0	0	0	1	1	1	0	1
1	1	1	1	1	0	1	1
0	1	0	0	0	0	1	0
1	1	1	1	1	0	1	1
1	0	1	0	0	0	0	0
1	1	1	0	1	1	1	1
1	1	0	1	1	1	1	1
0	1	0	1	1	0	1	1
1	0	1	1	1	1	1	1
1	0	1	1	1	1	1	0
1	1	1	1	1	1	1	1
0	0	0	1	1	1	1	1
1	1	1	0	0	0	0	1
1	0	0	1	0	1	1	1
1	1	1	1	1	0	1	1
0	0	1	1	1	1	0	0
1	0	0	1	1	1	0	1
1	1	0	1	1	1	1	0
1	0	1	1	1	0	1	0
1	1	0	1	0	1	0	1
1	1	0	1	1	1	0	0
1	1	0	1	1	0	1	0
0	0	1	1	0	1	0	1
1	0	1	1	0	1	0	1
1	0	1	0	0	1	0	1
1	1	1	1	1	1	1	1
0	1	0	0	0	0	1	1
1	0	0	1	0	0	1	1
1	0	1	1	1	0	0	1
1	0	1	1	1	0	1	1
0	0	0	1	0	1	1	0
1	0	0	1	1	1	1	1
0	0	1	1	0	0	1	1
1	1	0	1	1	1	1	1
1	1	1	1	1	1	1	1
0	1	1	1	1	1	1	1
0	0	0	0	1	1	1	0
0	1	0	1	1	1	1	1
0	0	1	1	1	1	0	1
0	0	0	1	1	1	0	1
0	0	1	1	1	1	1	1
1	1	1	1	1	1	1	1
0	1	1	1	1	0	1	1
0	0	1	1	0	1	1	1
0	0	0	1	0	0	1	0
0	0	0	1	1	1	0	1
1	1	0	1	1	0	1	1
0	0	0	1	1	1	1	1
0	0	1	1	1	1	1	1
0	0	1	1	1	1	1	1
1	1	0	1	1	1	1	1
0	0	0	1	1	1	0	1
1	0	1	1	1	0	0	1
0	1	1	1	0	1	0	1
0	1	1	1	1	1	0	1
1	0	1	0	0	0	0	1
0	0	1	1	1	1	1	1
0	0	0	1	1	1	1	1
0	1	1	1	0	1	0	1
1	1	0	1	1	1	1	1
0	0	1	1	0	1	0	1
0	1	0	1	1	0	0	1
1	0	0	1	1	1	0	1
0	0	0	0	0	1	1	1
0	0	1	1	1	1	1	1
1	0	0	1	1	1	1	1
0	1	0	1	0	1	1	1
1	1	0	1	1	1	1	0
0	1	0	1	1	1	1	0
1	1	1	1	0	1	1	1
1	0	1	1	1	1	1	1
0	1	0	1	1	1	1	1
1	1	1	1	1	0	0	1
1	1	1	1	0	1	1	0
1	1	0	1	0	0	1	0
1	0	0	1	1	1	0	1
1	0	0	0	1	1	1	1
1	1	0	1	0	1	1	1
0	0	1	1	1	0	1	1
1	0	1	1	0	1	1	1
0	1	1	1	0	1	1	0
1	0	1	1	1	1	1	1
1	1	1	1	0	0	0	0
1	0	0	1	1	1	1	1
0	0	1	1	1	0	0	1
0	1	0	1	0	0	1	1
0	1	0	1	1	1	1	0
0	0	0	1	1	1	0	1
1	0	1	1	1	1	1	1
1	1	1	1	0	1	1	0
1	0	0	1	1	1	0	0
1	1	0	1	1	1	1	0
1	1	0	1	1	0	1	1
1	1	0	1	0	0	1	1
0	0	0	0	0	0	0	0
1	0	1	0	1	0	1	1
0	1	1	1	1	1	0	1
1	1	0	1	0	0	1	1
0	1	1	1	1	1	1	0
1	1	0	1	0	1	0	1
1	1	0	1	0	1	1	1
0	0	1	1	1	1	1	1
0	0	1	1	1	1	1	1
1	1	1	1	1	1	1	1
0	0	0	1	1	0	1	1
0	0	0	1	1	0	0	0
0	0	1	1	1	1	0	1
1	1	0	1	1	1	1	1
0	1	0	1	0	1	1	1
1	0	1	1	1	1	0	1
0	0	1	1	1	1	0	0
1	0	0	1	1	0	0	0
1	1	1	0	1	1	1	1
1	1	0	1	0	1	1	1
1	1	0	1	1	1	1	1
0	0	1	1	0	1	1	1
1	0	1	1	1	1	1	1
0	1	1	1	1	1	1	1
1	1	0	1	1	1	1	1
0	1	0	1	1	1	0	1
1	1	0	1	1	1	0	1
1	1	1	1	1	1	1	0
0	0	0	1	1	1	1	0
0	1	1	0	1	0	0	1
0	1	0	1	1	1	0	1
1	0	0	1	1	1	0	1
1	1	0	1	1	1	0	0
0	0	0	1	1	1	1	1
1	0	1	1	0	1	0	1
0	1	1	1	0	1	0	1
1	0	1	1	1	1	0	1
1	1	0	1	1	1	1	1
1	0	1	0	1	1	1	0
1	0	1	1	1	1	1	1
1	1	1	1	1	1	1	1
0	0	1	1	1	1	1	0
0	0	0	1	1	1	1	0
0	0	0	1	1	1	1	1
0	0	1	0	1	1	0	0
1	1	1	1	1	1	1	1
0	1	0	0	0	1	1	0
1	0	1	1	1	0	1	1
1	0	0	0	1	1	0	0
1	1	1	1	1	1	1	1
0	1	1	1	1	0	1	1
0	0	0	0	1	1	1	1
1	0	0	0	1	1	1	0
0	0	1	0	1	1	0	0
0	1	0	1	1	1	1	1
0	0	1	1	1	1	0	1
0	0	1	1	1	1	0	1
0	0	1	1	1	0	0	1
1	0	1	0	0	0	0	1
1	1	0	0	0	1	1	1
0	0	1	1	1	0	0	0
0	0	1	1	0	1	1	0
1	0	1	0	1	1	0	0
1	1	0	1	1	0	1	1
0	0	0	1	1	1	1	1
1	1	0	1	1	0	1	1
1	0	0	0	1	1	1	0
0	0	0	1	0	1	1	0
1	1	0	0	1	0	0	0
1	0	0	1	1	0	1	0
1	0	1	0	1	1	1	0
1	1	1	1	1	1	1	1
1	1	1	1	0	1	1	0
0	1	0	1	0	1	0	1
0	1	0	1	0	1	0	1
1	1	0	1	1	0	1	0
1	0	0	1	1	0	1	1
1	1	0	1	0	1	1	0
1	1	0	1	1	0	1	0
0	1	1	1	0	1	0	1
0	0	1	1	0	0	0	1
1	1	1	1	1	0	0	1
1	1	0	1	0	0	0	1
0	1	0	1	1	1	0	1
0	0	0	0	0	1	1	1
1	0	1	1	0	0	1	1
0	1	0	0	0	0	1	1
0	0	0	1	1	1	1	0
1	1	1	1	1	1	0	0
1	0	1	1	1	1	1	0
0	0	1	0	1	0	0	1
0	1	1	1	1	1	0	0
1	1	1	1	1	1	1	1
1	1	0	1	1	1	0	0
1	1	0	1	0	1	1	1
0	1	0	1	0	1	0	1
0	1	0	1	1	0	1	0
0	0	1	1	1	1	1	1
0	1	1	1	1	1	1	1
1	1	0	1	1	1	0	1
0	0	1	1	1	1	1	0
0	1	1	1	1	1	1	1
1	0	0	1	0	0	0	0
1	1	0	1	1	1	0	1
0	1	1	0	1	0	1	1
1	1	1	1	1	1	0	1
1	1	0	1	1	1	1	0
0	0	1	1	1	1	0	0
1	1	1	0	0	1	0	1
1	1	0	1	1	0	1	1
1	1	0	1	0	0	1	1
0	1	1	0	1	1	1	1
0	1	1	1	1	1	1	1
1	1	0	0	1	1	1	1
0	1	0	1	1	0	1	0
0	0	1	0	1	1	1	0
0	0	0	0	0	1	1	1
1	0	1	1	0	1	0	0
1	1	0	1	0	0	0	1
0	0	0	1	1	1	1	1
0	0	1	1	1	1	0	1
1	0	1	1	1	1	1	1
0	0	0	0	0	1	0	1
0	1	0	0	0	1	1	1
1	1	1	0	0	0	0	1
1	0	1	1	0	1	0	1
1	1	1	1	1	1	1	0
1	1	1	1	1	0	0	1
0	0	1	1	1	1	1	1
1	0	1	1	0	0	0	1
0	1	1	1	1	1	1	1
1	1	0	1	1	0	1	1
0	1	1	1	1	0	1	1
0	0	1	1	1	1	1	1
0	1	0	0	0	1	1	0
0	0	1	0	1	1	1	0
1	1	1	0	1	0	1	1
1	0	0	1	0	1	0	1
1	1	0	0	1	1	1	1
1	1	1	1	1	1	0	1
0	0	1	0	1	1	0	1
0	1	1	0	1	0	0	1
1	1	0	1	1	0	1	1
0	0	1	1	0	1	0	1
0	1	1	0	1	1	0	1
1	1	0	1	1	0	0	1
0	0	1	0	0	0	0	0
1	0	1	1	1	1	1	1
1	1	1	1	1	1	1	1
1	0	1	1	1	0	1	1
0	1	1	1	1	1	1	1
0	1	0	1	1	1	1	1
1	1	0	1	1	0	1	1
1	1	1	1	1	1	1	1
0	0	1	1	1	0	0	1
0	0	0	1	1	0	0	0
1	1	1	1	1	1	0	1
1	1	1	1	1	1	1	0
1	0	0	1	1	0	1	1
1	0	1	1	1	1	1	1
0	0	0	1	1	1	1	0
0	0	0	1	1	1	0	0
1	1	0	1	1	1	1	1
1	0	1	1	1	1	1	1
0	0	1	1	1	0	1	0
0	0	0	0	0	0	0	0
0	1	1	1	1	1	1	1
1	1	0	1	1	1	1	1
1	0	1	1	1	0	1	1
1	1	1	0	1	1	1	1
1	1	1	1	1	1	1	1
1	1	1	1	1	1	1	1
1	0	0	1	1	1	1	1
1	0	0	1	0	0	1	1
0	1	0	0	1	1	0	1
1	1	1	1	1	1	1	1
0	1	0	1	1	0	1	1
0	0	1	1	1	1	1	1
1	1	1	1	0	0	1	1
1	1	1	1	1	1	1	1
1	0	1	0	0	1	1	1
1	0	0	1	1	1	1	1
1	1	0	1	1	1	1	1
1	0	1	0	1	1	1	0
1	1	0	1	1	1	1	1
1	0	0	1	1	1	1	1
1	1	0	0	1	1	1	1
1	0	1	1	1	1	1	1
1	0	0	0	0	1	1	0
0	1	0	1	1	1	1	0
1	1	0	1	1	1	1	1
0	0	1	1	0	1	0	0
0	0	1	1	0	0	1	1
1	1	0	1	1	1	1	1
1	0	1	1	0	1	0	1
0	1	1	1	1	0	1	1
1	1	0	1	1	1	1	1
1	0	1	1	1	1	0	1
1	1	1	1	1	1	1	1
1	0	1	1	1	1	1	1
1	1	0	1	1	1	1	1
1	1	0	1	1	1	1	1
0	0	1	1	1	0	0	1
1	0	1	1	1	1	1	0
1	1	1	1	1	1	1	1
1	1	1	1	1	1	1	1
0	0	0	0	0	0	0	1
1	0	1	1	1	0	1	1
1	1	1	1	1	1	0	0
1	0	1	1	1	1	1	0
1	1	0	1	1	1	1	1
0	0	0	0	1	1	1	1

## Sheet: master students
0	1	1	0	0	0	1	0		9	9	9	9	9	9	9	9		Columns A-H: items 1-8
0	1	1	1	1	1	0	0		9	9	9	9	9	9	9	9		Codes: 0 -> not endorsed; 1 -> endorsed
1	1	0	1	1	1	0	0		9	9	9	9	9	9	9	9
0	1	0	1	1	1	1	0		9	9	9	9	9	9	9	9		Columns J-Q: items 1-8, second pass (mark if uninformed)
1	0	1	1	1	1	1	0		9	9	9	9	9	9	9	9		Codes: 0 -> unmarked; 1 -> marked; 9 -> missing
1	1	1	1	0	1	0	1		9	9	9	9	9	9	9	9
1	0	1	0	0	1	0	0		9	9	9	9	9	9	9	9
0	0	0	1	1	0	1	0		0	0	0	1	0	0	0	1
0	1	0	1	1	1	1	0		0	0	0	0	0	1	0	1
0	1	0	0	1	1	0	1		0	0	0	0	0	0	1	1
0	1	1	1	1	1	1	1		0	1	0	0	0	0	0	0
0	1	0	1	1	1	0	1		0	0	1	1	1	1	0	0
1	1	0	1	1	1	1	1		0	1	1	0	0	0	0	0
0	0	1	1	1	1	1	0		1	1	0	0	0	0	0	1
1	1	0	1	0	0	1	0		0	0	0	0	0	0	1	0
1	0	0	1	1	0	0	0		0	0	1	0	0	0	0	0
1	1	1	1	0	1	0	1		0	0	0	0	1	1	0	0
1	1	1	1	1	0	0	1		0	0	0	1	0	1	1	1
0	0	0	0	1	1	1	1		0	0	0	1	0	0	0	0
0	0	0	0	1	0	0	1		0	0	1	1	0	0	0	0
0	0	1	1	1	0	1	1		1	1	1	1	1	1	1	1
1	0	1	1	1	1	0	1		1	0	0	0	0	0	1	0
1	1	0	1	1	1	0	1		1	1	1	1	1	1	1	1
1	1	1	1	0	0	1	0		0	0	1	0	0	0	0	0
1	1	0	1	0	0	0	0		0	0	0	0	0	0	0	0
0	0	1	0	0	1	0	1		1	1	1	1	1	1	1	1
1	1	0	1	1	1	1	1		1	1	1	1	1	1	1	1
1	1	1	1	1	1	1	1		0	0	0	0	0	1	0	1
1	1	1	1	1	0	0	0		0	0	0	0	1	0	0	0
1	1	1	1	1	0	0	1		0	0	1	1	0	0	1	0
1	0	1	0	1	1	1	1		1	0	0	1	0	1	1	1
0	1	0	1	1	1	1	1		1	0	0	0	0	0	0	0
0	0	0	1	1	0	0	1		0	0	1	0	0	1	1	0
1	1	1	1	1	1	1	1		0	0	1	0	0	0	0	0
1	0	1	1	1	0	1	1		1	1	1	0	0	0	0	0
0	0	0	0	0	0	0	0		1	1	1	1	1	1	1	1
0	0	0	1	0	0	0	0		1	1	1	1	1	1	1	1
0	0	0	1	1	1	1	1		1	1	1	1	1	1	1	1
1	1	0	0	1	0	0	1		1	1	1	1	1	1	1	1
1	1	0	0	1	1	0	0		0	0	1	0	0	1	0	0
1	1	0	1	1	1	1	1		0	0	0	0	0	0	0	1
0	0	0	0	0	0	0	0		1	1	1	1	0	1	1	1
0	0	1	1	1	0	1	1		1	1	1	1	0	1	0	0
1	1	1	1	1	0	1	1		0	0	1	0	0	1	0	0
0	0	0	0	1	1	1	1		1	0	1	1	0	0	1	1
0	0	1	1	1	0	1	1		0	1	1	0	0	0	0	1
0	1	0	0	1	0	0	0		0	1	0	0	1	0	0	0
0	1	1	0	0	0	0	0		0	0	1	0	0	0	0	0
1	1	1	1	1	1	1	1		0	0	0	0	0	0	0	0
0	1	0	1	1	1	1	1		1	1	1	0	0	1	1	0
0	1	0	1	1	1	1	1		1	0	1	0	0	0	0	0
0	1	1	0	1	1	1	1		0	0	1	1	0	0	0	0
1	1	0	1	1	0	1	0		1	0	1	0	0	1	0	1
0	1	0	1	0	1	1	0		1	0	1	1	0	0	0	1
0	1	0	1	1	1	1	1		0	0	1	0	0	0	0	0
0	1	1	1	1	1	1	1		0	0	1	0	0	0	0	0
1	1	0	1	1	1	1	1		9	9	9	9	9	9	9	9
0	0	0	1	1	0	1	0		9	9	9	9	9	9	9	9
1	0	1	1	1	1	1	0		0	0	0	0	0	0	0	1
0	0	0	0	1	1	0	1		0	0	1	0	0	0	0	0
0	1	1	1	1	0	1	1		1	1	1	1	1	1	1	1
1	0	1	0	1	1	1	1		0	0	0	0	0	0	0	1
1	1	1	1	1	1	1	1		0	0	1	0	0	0	0	0
0	1	0	1	1	0	1	1		0	0	0	0	0	1	0	1
1	0	1	1	1	1	1	0		1	1	1	1	1	1	1	1
1	1	0	1	1	1	0	1		0	0	0	1	0	0	1	0
1	1	0	1	1	0	1	1		0	0	1	0	0	1	1	1
1	0	0	1	1	0	1	1		1	1	1	0	0	1	0	1
0	1	0	1	1	1	1	1		0	0	1	0	0	0	0	0
1	1	1	1	1	0	1	0		0	0	1	0	0	0	0	0
0	1	1	1	1	0	1	1		1	1	0	0	0	1	0	1
1	1	0	1	1	1	0	1		1	1	1	1	0	1	1	1
0	1	1	0	1	1	0	1		0	0	0	0	0	0	1	0
0	1	0	1	1	0	0	0		0	1	1	1	0	0	0	1
0	1	1	1	1	1	1	1		0	1	1	0	0	0	0	0
1	1	1	1	1	1	1	1		0	0	1	0	0	0	0	0
1	1	0	1	1	1	1	1		0	0	1	0	0	0	0	0
1	1	0	1	1	0	0	1		0	0	0	0	0	1	0	0
1	1	0	0	1	0	1	1		0	0	1	0	0	1	1	0
1	1	0	1	0	1	0	0		0	0	0	0	1	0	0	1
1	0	0	1	1	1	0	0		1	0	1	0	0	1	0	1
1	1	1	1	1	0	0	1		1	1	1	1	1	1	1	1
0	1	1	1	1	1	1	1		9	9	9	9	9	9	9	9
1	1	1	1	1	0	0	1		9	9	9	9	9	9	9	9
1	0	1	1	1	1	1	1		9	9	9	9	9	9	9	9
0	1	0	1	1	0	1	1		9	9	9	9	9	9	9	9
0	0	0	0	1	0	1	0		1	1	1	1	0	1	1	1
1	1	0	1	1	1	1	0		0	0	0	0	0	0	0	0
1	1	1	0	1	1	1	1		0	0	0	1	0	0	1	0
1	1	1	1	1	1	1	1		0	0	1	0	0	0	0	0
1	1	0	1	1	1	1	1		1	1	1	1	1	1	1	1
0	1	0	1	1	1	1	1		0	0	0	0	0	0	0	0
1	1	1	1	1	1	0	1		0	0	0	0	0	0	1	0
1	1	1	1	1	1	1	1		1	1	1	1	1	1	1	1
1	1	1	1	1	0	1	1		0	0	0	0	0	0	0	0
0	1	0	0	0	1	0	1		1	1	1	1	1	1	1	1
0	0	0	1	1	0	0	1		1	1	1	0	0	1	1	0
0	0	1	1	1	1	1	1		0	0	0	0	0	0	0	0
0	0	1	0	1	1	0	0		0	0	0	0	0	0	0	0
1	0	1	1	1	1	1	0		0	0	1	0	1	0	0	0
0	0	0	1	1	1	1	1		0	0	0	1	1	0	0	0
0	1	1	0	1	1	1	1		0	0	0	0	0	0	0	0
1	0	0	1	1	1	0	1		0	0	1	1	0	1	0	0
1	1	1	1	1	1	1	1		0	0	1	0	0	0	0	0
1	1	1	1	1	1	1	1		0	0	1	0	0	0	0	0
1	1	1	1	1	1	1	1		0	0	0	0	0	0	0	0
0	0	0	1	1	1	0	1		1	1	0	0	0	0	1	1
0	0	0	1	1	1	1	1		1	1	1	0	0	0	0	0
0	1	0	1	0	0	0	0		1	1	1	1	1	1	1	1
1	0	1	0	1	0	1	1		0	1	0	1	0	1	0	1
1	1	0	1	1	1	1	0		1	1	1	1	1	1	1	1
1	1	0	1	1	1	1	1		0	0	0	0	0	1	0	0
1	0	1	1	1	1	1	1		0	0	0	0	0	0	0	0
1	0	0	1	1	1	1	1		0	1	1	0	0	0	0	0
0	1	0	0	1	0	1	1		0	0	1	0	0	0	0	0
0	0	0	1	0	0	0	0		9	9	9	9	9	9	9	9
1	1	0	1	1	0	1	1		0	0	1	0	1	0	0	1
0	0	0	1	1	1	1	0		1	0	0	0	0	1	0	1
0	0	0	1	1	1	0	0		0	0	0	0	0	1	0	0
1	1	0	1	1	1	1	1		1	0	0	0	0	0	1	1
1	1	1	1	1	1	1	1		0	0	0	0	0	0	0	0
1	1	1	1	1	1	1	1		0	0	0	1	1	0	0	1
0	0	0	1	1	1	0	1		0	0	1	0	0	0	1	0
0	1	0	1	0	1	1	0		0	0	0	0	0	0	0	0
0	0	0	0	1	0	0	0		1	1	1	1	1	1	1	1
1	1	0	1	1	1	0	1		1	0	0	0	0	0	0	1
0	0	1	0	1	1	0	1		0	0	1	0	1	1	0	0
0	0	0	0	1	0	0	1		0	0	0	0	0	0	0	0
0	0	0	1	1	1	1	1		0	0	1	0	0	0	1	0
0	0	0	0	0	0	0	1		0	0	0	0	0	0	0	1
0	1	0	0	1	1	0	1		0	0	0	0	0	0	0	0
0	1	0	1	1	0	1	1		1	0	1	1	0	0	0	0
0	1	0	1	1	0	1	1		0	0	1	0	0	0	0	0
0	0	0	1	1	1	1	1		1	1	0	0	0	1	0	1
1	1	0	1	1	0	0	0		0	0	0	0	0	0	1	1
1	1	1	1	1	0	1	1		0	0	1	0	0	1	0	0
1	0	1	1	1	1	0	1		0	1	1	0	0	0	0	1
0	1	0	0	1	1	1	1		0	0	1	1	0	1	0	1
0	0	0	1	1	1	1	1		1	1	1	0	0	0	0	0
1	1	1	1	1	0	1	1		1	0	0	0	0	1	0	0
0	0	0	1	1	1	1	1		1	1	1	0	0	0	0	1
0	1	1	1	1	1	1	1		0	0	1	0	0	1	0	0
0	0	0	0	1	0	1	0		0	0	0	0	1	1	0	0
0	0	1	1	1	0	1	0		0	0	1	0	0	1	0	0
1	1	1	1	1	1	1	1		1	0	0	0	0	1	0	0
1	0	0	1	1	1	1	1		0	0	1	0	0	0	0	0
0	0	0	0	1	1	0	1		1	1	1	0	0	0	0	0
0	0	0	0	0	0	0	1		0	0	1	0	0	0	0	1
0	0	0	1	1	0	1	1		0	0	0	0	0	0	0	1
0	1	1	1	1	1	0	1		0	0	0	0	0	0	0	0
1	1	0	1	1	0	1	1		0	1	1	0	0	1	0	1
1	1	1	1	0	1	1	1		0	1	1	0	0	0	0	0
0	0	0	0	1	1	0	0		1	1	1	1	1	1	1	1
0	0	1	1	1	1	1	1		0	0	1	0	0	0	0	0
1	0	0	1	1	1	1	0		1	0	1	0	0	0	0	0
0	1	0	1	1	0	1	1		0	0	1	0	0	0	0	1
0	1	1	0	1	1	1	1		0	0	1	0	0	0	1	1
1	0	0	1	1	1	0	0		0	0	1	0	0	0	0	1
